# Supplementary material for: Slowpoke functions in circadian output cells to regulate rest:activity rhythms
Source: PLoS One. 2021 Mar 25;16(3):e0249215. doi: 10.1371/journal.pone.0249215 (PMC7993846; doi:10.1371/journal.pone.0249215)
Supplement: S1 File — (XLSX) [file pone.0249215.s001.xlsx]

## Sheet: Sheet1
Gene	RNAi Line Name	FlyBase Gene Number (FBGn)	VDRC ID	VDRC Library	Harvard TRIP ID	Bloomington Stock Number
Vglut	Vglut RNAi1	FBgn0031424	104324	KK
sss	sss RNAi1	FBgn0260499	104533	KK
sss	sss RNAi2	FBgn0260499	16792	GD
sss	sss RNAi3	FBgn0260499			HMJ21916	RRID:BDSC_58061
slob	slob RNAi1	FBgn0264087	100987	KK
slob	slob RNAi2	FBgn0264087	102868	KK
slob	slob RNAi3	FBgn0264087			HMC04152	RRID:BDSC_55879
slo	slo RNAi1	FBgn0003429	104421	KK
slo	slo RNAi2	FBgn0003429			JF01246	RRID:BDSC_26247
slo	slo RNAi3	FBgn0003429			HMC04093	RRID:BDSC_55405
sNPF	sNPF RNAi1	FBgn0032840	9379	GD
sNPF	sNPF RNAi2	FBgn0032840	330347	shRNA
sk	sk RNAi1	FBgn0029761	103985	KK
sk	sk RNAi2	FBgn0029761	28155	GD
Rdl	Rdl RNAi1	FBgn0004244	100429	KK
Rdl	Rdl RNAi2	FBgn0004244	41101	GD
Pdfr	Pdfr RNAi1	FBgn0260753	106381	KK
Pdfr	Pdfr RNAi2	FBgn0260753	42724	GD
Or43b	Or43b RNAi1	FBgn0026393	109777	KK
Or43b	Or43b RNAi2	FBgn0026393	7360	GD
octβ2R	octβ2R RNAi1	FBgn0038063	106912	KK
octβ2R	octβ2R RNAi2	FBgn0038063	104524	KK
octβ2R	octβ2R RNAi3	FBgn0038063	8486	GD
Nmda1	Nmda1 RNAi1	FBgn0013305	108378	KK
nAchRβ1	nAchRβ1 RNAi1	FBgn0000038	106570	KK
nAchRβ1	nAchRβ1 RNAi2	FBgn0000038	33824	GD
nAchRα7	nAchRα7 RNAi1	FBgn0086778	100756	KK
nAchRα7	nAchRα7 RNAi2	FBgn0086778	11329	GD
nAchRα6	nAchRα6 RNAi1	FBgn0032151	101571	KK
nAchRα6	nAchRα6 RNAi2	FBgn0032151	8890	GD
nAchRα6	nAchRα6 RNAi3	FBgn0032151			JF01853	RRID:BDSC_25835
nAchRα5	nAchRα5 RNAi1	FBgn0028875	101820	KK
nAchRα5	nAchRα5 RNAi2	FBgn0028875	10328	GD
nAchRα4	nAchRα4 RNAi1	FBgn0266347	11392	GD
nAchRα4	nAchRα4 RNAi2	FBgn0266347	12441	GD
nAchRα3	nAchRα3 RNAi1	FBgn0015519	101806	KK
nAchRα3	nAchRα3 RNAi2	FBgn0015519	330309	shRNA
nAchRα1	nAchRα1 RNAi1	FBgn0000036	48162	GD
nAchRα1	nAchRα1 RNAi2	FBgn0000036	1189	GD
nAchRα1	nAchRα1 RNAi3	FBgn0000036			JF03103	RRID:BDSC_28688
LpR2	LpR2 RNAi1	FBgn0051092	107597	KK
LpR2	LpR2 RNAi2	FBgn0051092	25684	GD
Irk2	Irk2 RNAi1	FBgn0039081	108140	KK
Irk2	Irk2 RNAi2	FBgn0039081	4341	GD
InR	InR RNAi1	FBgn0283499	992	GD
Ih	Ih RNAi1	FBgn0263397	110274	KK
Hk	Hk RNAi1	FBgn0263220	101402	KK
Hk	Hk RNAi2	FBgn0263220	47805	GD
GluRIIE	GluRIIE RNAi1	FBgn0051201	103530	KK
GluRIIE	GluRIIE RNAi2	FBgn0051201	49547	GD
GluRIIE	GluRIIE RNAi3	FBgn0051201			JF01962	RRID:BDSC_25942
GluCl	GluCl RNAi1	FBgn0024963	105754	KK
GluCl	GluCl RNAi2	FBgn0024963	107971	KK
Egfr	Egfr RNAi1	FBgn0003731	107130	KK
Egfr	Egfr RNAi2	FBgn0003731	43268	GD
EcR	EcR RNAi1	FBgn0000546	37058	GD
EcR	EcR RNAi2	FBgn0000546	37059	GD
eag	eag RNAi1	FBgn0000535	100260	KK
eag	eag RNAi2	FBgn0000535	9127	GD
E75	E75 RNAi1	FBgn0000568	44851	GD
E75	E75 RNAi2	FBgn0000568			JF02257	RRID:BDSC_26717
dunce	dunce RNAi1	FBgn0000479	107967	KK
DopEcR	DopEcR RNAi1	FBgn0035538	103494	KK
Dop2R	Dop2R RNAi1	FBgn0053517	1820	GD
Dop2R	Dop2RRNAi2	FBgn0053517	11471	GD
ClC-c	ClC-c1	FBgn0036566	106894	KK
ClC-c	ClC-c2	FBgn0036566	6465	GD
Ekar/CG9935	Ekar RNAi1	FBgn0039916	102351	KK
Ekar/CG9935	Ekar RNAi2	FBgn0039916	7559	GD
Ekar/CG9935	Ekar RNAi3	FBgn0039916			JF03126	RRID:BDSC_28506
CG11155	CG11155 RNAi1	FBgn0039927	100883	KK
CG11155	CG11155 RNAi2	FBgn0039927	11963	GD
CG11155	CG11155 RNAi3	FBgn0039927			JF03425	RRID:BDSC_31991
AkhR	AkhR RNAi1	FBgn0025595	109300	KK
AkhR	AkhR RNAi2	FBgn0025595	9546	GD
14-3-3ζ	14-3-3ζ RNAi1	FBgn0004907	104496	KK
14-3-3ζ	14-3-3ζ RNAi2	FBgn0004907			HM04002	RRID:BDSC_31498
14-3-3ζ	14-3-3ζ RNAi3	FBgn0004907			JF02962	RRID:BDSC_28327
5-HT2A	5-HT2A RNAi1	FBgn0087012	102105	KK
5-HT2A	5-HT2A RNAi2	FBgn0087012	330005	shRNA
