# Supplementary material for: Slowpoke functions in circadian output cells to regulate rest:activity rhythms
Source: PLoS One. 2021 Mar 25;16(3):e0249215. doi: 10.1371/journal.pone.0249215 (PMC7993846; doi:10.1371/journal.pone.0249215)
Supplement: S2 File — (XLSX) [file pone.0249215.s002.xlsx]

## Sheet: SIFa-DH44-GAL4
	SIFa/DH44-GAL4 Screen
Line	n	power ± SEM	period ± SEM
SIFa/DH44-GAL4>+	601	745.15 ± 16.95	23.86 ± 0.02
SIFa/DH44-GAL4>Vglut RNAi1	31	657.25 ± 49.53	23.4 ± 0.07
SIFa/DH44-GAL4>sss RNAi1	30	596.56 ± 49.53	23.43 ± 0.06
SIFa/DH44-GAL4>sss RNAi2	30	364.67 ± 41.29****	24.17 ± 0.17
SIFa/DH44-GAL4>sss RNAi3	30	339.84 ± 40.70****	23.45 ± 0.07
SIFa/DH44-GAL4>slob RNAi1	32	618.05 ± 51.68	23.63 ± 0.18
SIFa/DH44-GAL4>slob RNAi2	19	899.27 ± 72.16	23.69 ± 0.12
SIFa/DH44-GAL4>slob RNAi3	31	601.10 ± 67.94	23.67 ± 0.08
SIFa/DH44-GAL4>slo RNAi1	32	469.65 ± 49.89**	23.58 ± 0.20
SIFa/DH44-GAL4>slo RNAi2	32	297.83 ± 49.53****	23.55 ± 0.29
SIFa/DH44-GAL4>slo RNAi3	32	522.34 ± 42.98	23.67 ± 0.08
SIFa/DH44-GAL4>sNPF RNAi1	27	503.14 ± 43.88	23.93 ± 0.07
SIFa/DH44-GAL4>sNPF RNAi2	20	581.62 ± 65.30	23.63 ± 0.07
SIFa/DH44-GAL4>sk RNAi1	28	991.09 ± 83.90	23.51 ± 0.04
SIFa/DH44-GAL4>sk RNAi2	25	530.53 ± 104.23	24.30 ± 0.19
SIFa/DH44-GAL4>Rdl RNAi1	26	876.81 ± 110.55	23.66 ± 0.05
SIFa/DH44-GAL4>Rdl RNAi2	31	553.76 ± 53.49	23.96 ± 0.09
SIFa/DH44-GAL4>Pdfr RNAi1	32	611.61 ± 46.71	23.68 ± 0.06
SIFa/DH44-GAL4>Pdfr RNAi2	30	523.767 ± 54.76	24.00 ± 0.14
SIFa/DH44-GAL4>Or43b RNAi1	28	641.55 ± 60.12	23.52 ± 0.06
SIFa/DH44-GAL4>Or43b RNAi2	32	632.74 ± 59.58	24.10 ± 0.34
SIFa/DH44-GAL4>octβ2R RNAi1	32	751.04 ± 75.28	23.59 ± 0.11
SIFa/DH44-GAL4>octβ2R RNAi2	28	788.62 ± 113.31	23.49 ± 0.05
SIFa/DH44-GAL4>octβ2R RNAi3	32	1347.99 ± 103.25	23.81 ± 0.07
SIFa/DH44-GAL4>Nmda1 RNAi1	31	642.56 ± 70.75	23.67 ± 0.10
SIFa/DH44-GAL4>nAchRβ1 RNAi1	32	591.44 ± 56.62	23.71 ± 0.26
SIFa/DH44-GAL4>nAchRβ1 RNAi2	32	860.62 ± 65.46	23.94 ± 0.14
SIFa/DH44-GAL4>nAchRα7 RNAi1	27	571.02 ± 67.26	23.45 ± 0.09
SIFa/DH44-GAL4>nAchRα7 RNAi2	20	765.72 ± 91.93	23.74 ± 0.07
SIFa/DH44-GAL4>nAchRα6 RNAi1	30	805.50 ± 96.20	23.52 ± 0.07
SIFa/DH44-GAL4>nAchRα6 RNAi2	32	746.78 ± 82.60	23.72 ± 0.07
SIFa/DH44-GAL4>nAchRα6 RNAi3	30	446.21 ± 46.50**	23.74 ± 0.12
SIFa/DH44-GAL4>nAchRα5 RNAi1	25	721.70 ± 77.81	23.52 ± 0.04
SIFa/DH44-GAL4>nAchRα5 RNAi2	28	784.45 ± 68.18	23.73 ± 0.05
SIFa/DH44-GAL4>nAchRα4 RNAi1	32	724.55 ± 80.13	23.70 ± 0.07
SIFa/DH44-GAL4>nAchRα4 RNAi2	31	695.15 ± 70.16	23.81 ± 0.04
SIFa/DH44-GAL4>nAchRα3 RNAi1	32	619.76 ± 58.24	23.18 ± 0.24****
SIFa/DH44-GAL4>nAchRα3 RNAi2	24	385.03 ± 47.40***	23.92 ± 0.30
SIFa/DH44-GAL4>nAchRα1 RNAi1	31	536.15 ± 87.88	24.19 ± 0.22
SIFa/DH44-GAL4>nAchRα1 RNAi2	30	685.86 ± 77.91	23.98 ± 0.10
SIFa/DH44-GAL4>nAchRα1 RNAi3	32	419.73 ± 46.02***	23.68 ± 0.08
SIFa/DH44-GAL4>LpR2 RNAi1	32	799.29 ± 70.63	23.59 ± 0.05
SIFa/DH44-GAL4>LpR2 RNAi2	32	813.08 ± 75.26	23.73 ± 0.06
SIFa/DH44-GAL4>Irk2 RNAi1	30	678.80 ± 83.70	23.59 ± 0.08
SIFa/DH44-GAL4>Irk2 RNAi2	30	588.08 ± 70.05	23.85 ± 0.06
SIFa/DH44-GAL4>InR RNAi1	32	713.36 ± 78.68	23.65 ± 0.23
SIFa/DH44-GAL4>Ih RNAi1	32	538.63 ± 60.51	23.55 ± 0.05
SIFa/DH44-GAL4>Hk RNAi1	32	678.96 ± 50.56	23.44 ± 0.04
SIFa/DH44-GAL4>Hk RNAi2	32	827.82 ± 86.44	23.68 ± 0.05
SIFa/DH44-GAL4>GluRIIE RNAi1	32	529.04 ± 46.51	23.72 ± 0.08
SIFa/DH44-GAL4>GluRIIE RNAi2	31	619.63 ± 55.63	24.03 ± 0.19
SIFa/DH44-GAL4>GluRIIE RNAi3	32	537.28 ± 59.39	23.57 ± 0.21
SIFa/DH44-GAL4>GluCl RNAi1	21	725.09 ± 91.12	23.63 ± 0.06
SIFa/DH44-GAL4>GluCl RNAi2	32	931.37 ± 64.22	23.60 ± 0.03
SIFa/DH44-GAL4>Egfr RNAi1	32	562.38 ± 55.91	23.64 ± 0.08
SIFa/DH44-GAL4>Egfr RNAi2	31	595.14 ± 60.50	23.80 ± 0.10
SIFa/DH44-GAL4>EcR RNAi1	32	509.29 ± 53.15	23.43 ± 0.09*
SIFa/DH44-GAL4>EcR RNAi2	30	876.71 ± 109.77	23.65 ± 0.05
SIFa/DH44-GAL4>eag RNAi1	31	809.99 ± 75.49	23.58 ± 0.04
SIFa/DH44-GAL4>eag RNAi2	32	569.11 ± 57.61	23.91 ± 0.09
SIFa/DH44-GAL4>E75 RNAi1	28	587.16 ± 71.16	24.06 ± 0.08
SIFa/DH44-GAL4>E75 RNAi2	32	400.63 ± 57.41****	23.89 ± 0.25
SIFa/DH44-GAL4>dunce RNAi1	31	933.32 ± 88.15	23.60 ± 0.06
SIFa/DH44-GAL4>DopEcR RNAi1	32	881.15 ± 60.42	23.66 ± 0.05
SIFa/DH44-GAL4>Dop2R RNAi1	32	694.14 ± 54.94	23.89 ± 0.05
SIFa/DH44-GAL4>Dop2R RNAi2	32	875.74 ± 76.44	23.84 ± 0.05
SIFa/DH44-GAL4>ClC-c1	26	732.17 ± 69.91	23.39 ± 0.07
SIFa/DH44-GAL4>ClC-c2	21	643.24 ± 87.49	23.92 ± 0.15
SIFa/DH44-GAL4>Ekar RNAi1	32	857.51 ± 73.48	23.74 ± 0.06
SIFa/DH44-GAL4>Ekar RNAi2	32	699.49 ± 71.16	23.83 ± 0.08
SIFa/DH44-GAL4>Ekar RNAi3	32	261.46 ± 32.18****	23.71 ± 0.10
SIFa/DH44-GAL4>CG11155 RNAi1	32	572.99 ± 74.47	23.80 ± 0.16
SIFa/DH44-GAL4>CG11155 RNAi2	26	1109.42 ± 87.63	23.86 ± 0.03
SIFa/DH44-GAL4>CG11155 RNAi3	32	418.86 ± 43.43***	23.87 ± 0.24
SIFa/DH44-GAL4>AkhR RNAi1	32	1066.89 ± 109.31	23.52 ± 0.05
SIFa/DH44-GAL4>AkhR RNAi2	31	800.77 ± 88.78	23.97 ± 0.08
SIFa/DH44-GAL4>14-3-3ζ RNAi1	32	943.71 ± 86.49	23.65 ± 0.04
SIFa/DH44-GAL4>14-3-3ζ RNAi2	32	396.56 ± 46.74****	23.60 ± 0.22
SIFa/DH44-GAL4>14-3-3ζ RNAi3	32	634.39 ± 62.02	23.55 ± 0.06
SIFa/DH44-GAL4>5-HT2A RNAi1	28	547.17 ± 55.39	23.73 ± 0.25
SIFa/DH44-GAL4>5-HT2A RNAi2	31	457.13 ± 47.92**	23.79 ± 0.09
*p<0.05, **p<0.01, ***p<0.001, ****p<0.0001, Dunnett test compared to SIFa/DH44-GAL4>+ control

## Sheet: DILP2-GAL4
	DILP2-GAL4
Line	n	power ± SEM	period ± SEM
DILP2-GAL4>sss RNAi2	27	953.14 ± 98.32	23.67 ± 0.05
DILP2-GAL4>+	45	1197.70 ± 85.29	23.83 ± 0.05
+>sss RNAi2	31	845.56 ± 79.78	23.73 ± 0.06
DILP2-GAL4>+sss RNAi3	31	869.83 ± 79.41	23.49 ± 0.05**
DILP2-GAL4>+	53	1291.28 ± 83.47	23.83 ± 0.04
+>sss RNAi3	40	743.47 ± 59.97	23.71 ± 0.04
DILP2-GAL4>slo RNAi1	40	1144.67 ± 66.39	23.45 ± 0.04
DILP2-GAL4>+	29	1465.52 ± 142.78	23.60 ± 0.04
+>slo RNAi1	43	1163.60 ± 81.48	23.49 ± 0.05
DILP2-GAL4>slo RNAi2	53	610.82 ± 50.44	23.51 ± 0.04
DILP2-GAL4>+	29	1465.52 ± 142.78	23.60 ± 0.04
+>slo RNAi2	37	731.69 ± 51.72	23.56 ± 0.04
DILP2-GAL4>nAchRα6 RNAi3	46	994.49 ± 88.91	23.84 ± 0.10
DILP2-GAL4>+	36	1386.86 ± 121.64	23.86 ± 0.05
+>nAchRα6 RNAi3	46	947.26 ± 84.49	23.85 ± 0.15
DILP2-GAL4>nAchRα3 RNAi2	29	702.88 ± 61.07	23.66 ± 0.09
DILP2-GAL4>+	36	1363.74 ± 72.73	23.76 ± 0.03
+>nAchRα3 RNAi2	46	927.94 ± 62.04	23.64 ± 0.04
DILP2-GAL4>nAchRα1 RNAi3	31	578.83 ± 64.93*	23.54 ± 0.08
DILP2-GAL4>+	48	1368.98 ± 81.51	23.79 ± 0.04
+>nAchRα1 RNAi3	32	954.56 ± 89.98	23.67 ± 0.04
DILP2-GAL4>E75 RNAi2	30	748.86 ± 66.30	23.66 ± 0.07
DILP2-GAL4>+	49	1498.34 ± 73.65	23.77 ± 0.03
+>E75 RNAi2	48	855.59 ± 68.90	23.55 ± 0.04
DILP2-GAL4>CG11155 RNAi3	41	741.37 ± 59.23	23.60 ± 0.04*
DILP2-GAL4>+	37	1451.33 ± 82.40	23.75 ± 0.03
+>CG11155 RNAi3	64	918.84 ± 53.89	23.79 ± 0.04
DILP2-GAL4>EKAR RNAi3	34	447.04 ± 43.63*	23.39 ± 0.06
DILP2-GAL4>+	29	1266.58 ± 82.77	23.71 ± 0.03
+>EKAR RNAi3	48	622.55 ± 33.95	23.51 ± 0.06
DILP2-GAL4>5-HT2A RNAi2	41	780.19 ± 69.86	23.62 ± 0.06
DILP2-GAL4>+	36	1363.74 ± 72.73	23.76 ± 0.03
+>5-HT2A RNAi2	47	818.11 ± 58.07	23.77 ± 0.13
DILP2-GAL4>14-3-3ζ RNAi3	48	1033.64 ± 80.30	23.67 ± 0.04
DILP2-GAL4>+	40	1604.77 ± 93.53	23.74 ± 0.03
+>14-3-3ζ RNAi3	44	1113.45 ± 79.95	23.57 ± 0.03
*p<0.05, **P<0.01, Tukey test compared to both GAL4 and UAS controls

## Sheet: SIFa-DH44-GAL4 Retest
	SIFa/DH44-GAL4 Retest
Line	n	power ± SEM	period ± SEM
SIFa/DH44-GAL4>sss RNAi1	67	664.29 ± 39.05*	23.63 ± 0.05
SIFa/DH44-GAL4>+	88	829.83 ± 45.53	23.86 ± 0.03
+>sss RNAi1	77	1302.75 ± 53.01	23.48 ± 0.02
SIFa/DH44-GAL4>sss RNAi2	78	568.32 ± 43.55*	23.85 ± 0.04
SIFa/DH44-GAL4>+	88	779.62 ± 44.98	23.86 ± 0.03
+>sss RNAi2	72	1387.24 ± 70.52	23.82 ± 0.02
SIFa/DH44-GAL4>sss RNAi3	60	386.78 ± 29.70****	23.51 ± 0.07
SIFa/DH44-GAL4>+	88	751.87 ± 43.66	23.87 ± 0.03
+>sss RNAi3	66	995.29 ± 61.41	23.58 ± 0.03
SIFa/DH44-GAL4>slo RNAi1	78	390.62 ± 28.63****	23.68 ± 0.14
SIFa/DH44-GAL4>+	80	690.860 ± 48.67	23.82 ± 0.06
+>slo RNAi1	72	1090.41 ± 63.72	23.48 ± 0.06
SIFa/DH44-GAL4>slo RNAi2	68	319.30 ± 24.49****	23.45 ± 0.09
SIFa/DH44-GAL4>+	88	700.39 ± 43.99	23.83 ± 0.06
+>slo RNAi2	79	709.93 ± 43.76	23.67 ± 0.09
SIFa/DH44-GAL4>slo RNAi3	65	591.082 ± 33.96	23.56 ± 0.13
SIFa/DH44-GAL4>+	88	700.39 ± 43.99	23.83 ± 0.06
+>slo RNAi3	78	1473.729 ± 66.96	23.67 ± 0.02
*p<0.05, ****p<0.0001, Tukey test compared to both GAL4 and UAS controls

## Sheet: C929-GAL4
	C929-GAL4
Line	n	power ± SEM	period ± SEM
C929-GAL4>sss RNAi1	47	944.25 ± 76.29	23.40 ± 0.04
C929-GAL4>+	45	1191.89 ± 77.88	23.60 ± 0.04
+>sss RNAi1	48	976.77 ± 82.79	23.19 ± 0.04
C929-GAL4>sss RNAi2	48	1299.60 ± 79.51	23.72 ± 0.03
C929-GAL4>+	54	1138.81 ± 68.35	23.62 ± 0.04
+>sss RNAi2	64	1396.77 ± 64.59	23.74 ± 0.03
C929-GAL4>sss RNAi3	57	618.08 ± 48.86	23.44 ± 0.05
C929-GAL4>+	54	1138.81 ± 68.35	23.62 ± 0.04
+>sss RNAi3	58	618.00 ± 45.50	23.46 ± 0.05
C929-GAL4>slo RNAi1	28	607.95 ± 71.54***	23.75 ± 0.27
C929-GAL4>+	30	1079.00 ± 86.91	23.66 ± 0.04
+>slo RNAi1	30	1076.68 ± 88.03	23.51 ± 0.04
C929-GAL4>slo RNAi2	26	367.54 ± 45.54**	23.86 ± 0.38
C929-GAL4>+	30	1079.00 ± 86.91	23.66 ± 0.04
+>slo RNAi2	32	698.15 ± 69.33	23.55 ± 0.05
C929-GAL4>slo RNAi3	23	729.99 ± 78.72*	23.52 ± 0.05
C929-GAL4>+	30	1079.00 ± 86.91	23.66 ± 0.04
+>slo RNAi3	32	1359.64 ± 97.08	23.64 ± 0.04
*p<0.05, **p<0.01, ***p<0.001, Tukey test compared to both GAL4 and UAS controls
